# Supplementary material for: The Effects of High-Fat Diet on the Molecular Pathways in Cardiac Tissue: A Systematic Review of In Vivo Rodent Studies and Integrated Bioinformatic Analysis
Source: Biomedicines. 2025 Aug 26;13(9):2071. doi: 10.3390/biomedicines13092071 (PMC12467030; doi:10.3390/biomedicines13092071)
Supplement: Supplementary file 1 [file biomedicines-13-02071-s001.zip]

Archive with 1 entries (1 files):
- biomedicines-3814657-SM.pdf
